# Supplementary material for: Mechanical Performance of Rotationally Molded Multilayer mLDPE/Banana-Fiber Composites
Source: Materials (Basel). 2023 Oct 18;16(20):6749. doi: 10.3390/ma16206749 (PMC10608177; doi:10.3390/ma16206749)
Supplement: Supplementary file 1 [file materials-16-06749-s001.zip]

Archive with 1 entries (1 files):
- materials-2634521-supplementary.pdf
